# Supplementary material for: Enhancing Summer Tea Quality Through Integrated Shaking, Freezing, and Rolling Processing
Source: Foods. 2025 Sep 10;14(18):3159. doi: 10.3390/foods14183159 (PMC12468994; doi:10.3390/foods14183159)
Supplement: Supplementary file 1 [file foods-14-03159-s001.zip]

Archive with 1 entries (1 files):
- foods-3741252-supplementary.xlsx
