# Supplementary material for: Enhancing Summer Tea Quality Through Integrated Shaking, Freezing, and Rolling Processing
Source: Foods. 2025 Sep 10;14(18):3159. doi: 10.3390/foods14183159 (PMC12468994; doi:10.3390/foods14183159)
Supplement: Supplementary file 1 [file foods-14-03159-s001.zip › foods-3741252-supplementary.xlsx]

## Sheet: Table S1
Table S1. New technology for summer tea optimising the orthogonal test factors and levels
No.	Shaking rotation speeds(r/min)	Freezing time(h)	Rolling time(min)
1	8	3	7
2	10	4	9
3	12	5	11

## Sheet: Table S2
Table S2. Sensory analysis of summer tea with different shaking rotation speeds
Sample	Y1	Y2	Y3	Y4	Y5
Appearance(25%)	Tightly knotted and well-balanced, dark green with leaf trichomes	Tightly knotted and well-balanced, dark green with leaf trichomes	Tightly knotted and well-balanced, dark green with leaf trichomes	Tightly knotted, yellow-green	Tightly knotted, brownish-green
	85.44	92.67	93.67	80.28	73.07
Liquor Color(10%)	Yellow, bright	The underlined number represents the highest sensory scor	Yellow, bright	Yellow, bright	Orange-yellow, bright
	74.83	82.32	83.32	84.3	87.6
Aroma(25%)	Grass, freshness	Sweet, slightly grassy aroma	Sweet, slightly grassy aroma	Floral, fruity	Floral, fruity
	87.46	86.43	87.43	91.47	91.86
Taste(30%)	Fresh and bitter	Fresh, mellow, sweet, slightly astringent	Fresh, mellow, sweet, slightly astringent	Fresh, mellow, sweet, slightly astringent	Fresh, mellow, sweet, slightly astringent
	86.37	90.08	91.08	91.38	90.67
Infused Leaf(10%)	Bud tips,soft and shiny leaves, slightly reddish edges	Slightly bud-tipped, soft shiny leaf sheet, red margins	Slightly bud-tipped, soft shiny leaf sheet, red margins	Leaf margins broken, leaf sheets soft and still bright, red margins evident	Leaf margins broken, leaf sheets softly darkened, red margins
	83.56	87.36	88.36	79.24	78.21
Total score	84.98	88.77	89.77	86.71	85.01
Note:The bold number represents the highest sensory score

## Sheet: Table S3
Table S3. Sensory Analysis of summer tea with different freezing times
Sample	L1	L2	L3	L4	L5
Appearance(25%)	Tightly knotted,relatively well-balanced, dark green, with leaf trichomes	Tightly knotted, relatively well-balanced, dark green, with leaf trichomes	Tightly knotted, relatively well-balanced, dark green, few leaf trichomes	Tightly knotted,relatively well-balanced, dark yellow, few leaf trichomes	Tightly knotted,relatively well-balanced, dark yellow, few leaf trichomes
	90.34	92.45	90.11	86.43	84.31
Liquor Color(10%)	Yellow, bright	Orange-yellow, bright	Deep yellow, bright	Orange-red, brighter	Brownish-red, bright
	86.78	87.32	83.21	80.56	79.32
Aroma(25)	Slightly floral	Floral, fruity	Floral, slightly fruity	Floral, slightly fruity	Floral, sweet
	76.54	90.21	89.65	88.42	87.32
Taste(30%)	Fresh and astringent	Fresh, mellow, sweet, slightly astringent	Fresh, mellow, sweet, soft and astringent	Fresh, slightly astringent	Fresher, more astringent
	78.46	82.46	83.57	81.56	76.43
Infused Leaf(10%)	Buds with tips, leaves soft and bright with red edges	Slightly bud-tipped, soft shiny leaves with red margins	Slightly bud-tipped, leaves soft and still bright with red margins	Slightly bud-tipped, leaves soft but still bright with red margins	Slightly bud-tipped, hardened leaves with distinct dark red margins
	89.74	86.43	85.32	81.42	78.65
Total score	83.34	87.19	86.86	84.35	81.88
Note:The bold number represents the highest sensory score

## Sheet: Table S4
Table S4. Sensory analysis of summer tea with different rolling times
Sample	R1	R2	R3	R4	R5
Appearance(25%)	Leaves are curly, uniform and dark green with leaf trichomes	Tightly knotted, relatively well-balanced, dark green, with leaf trichomes	Tightly knotted well-balanced, dark green, with leaf trichomes	Tightly knotted, yellow-green	Tightly knotted, yellow-brown
	91.52	93.86	92.45	88.24	85.43
Liquor Color(10%)	Orange-yellow, bright	Deep yellow, bright	Orange-red, brighter	Brownish-red, bright	Maroon, dark
	93.46	91.56	91.45	88.36	85.46
Aroma(25%)	Slightly floral	Floral, slightly fruity	Floral, fruity	Floral, slightly fruity	Floral, sweet scent
	87.89	90.42	93.21	92.66	89.76
Taste(30%)	Fresh and bitter	Fresh, mellow, sweet, slightly astringent	Fresh, mellow, sweet, soft and astringent	Fresh, mellow, sweet, soft and astringent	Fresh, mellow, sweet, soft and astringent
	85.23	87.56	94.62	93.56	93.42
Infused Leaf(10%)	Buds with tips, leaves soft and still bright with red margins	Slightly bud-tipped, leaves soft and still bright with red margins	Slightly bud-tipped, soft shiny leaves with red margins	Bud tips broken, leaves soft, slightly dark, with red margins	Bud tips broken, leaves soft, dark, with red edges
	76.87	86.75	85.67	82.36	77.46
Total score	87.28	90.14	92.72	90.32	88.11
Note:The bold number represents the highest sensory score

## Sheet: Table S5
Table S5. Orthogonal test analysis of Analysis of Variance
Source	Sum of squares	Degrees of freedom	Mean square	F	P	Significance
A	112.162	2	56.0807	239.786	0.0042	*
B	64.3425	2	32.1712	137.556	0.0072	*
C	12.4447	2	6.2223	26.6051	0.0362	*
D	0.4678	2	0.2339
Aggregate	189.416
Note: "*" indicates a significant effect on the results (P < 0.05)

## Sheet: Table S6
Table S6. Results of the validation test
No.	A（r/min)	B（h）	C（min）	Sensory score
1	10	5	9	90.16
2	10	5	9	90.95
3	10	5	9	90.37

## Sheet: Table S7
Table S7.Analysis of amino acid fractions in summer tea produced by different processing techniques
Components	Flavor	Content（ug/g）
		CK	YB	YRB	YLRB
Asp	fresh	2.33±0.02a	2.11±0.02b	1.95±0.02c	1.89±0.02d
Thr	sweet	0.43±0.04a	0.42±0.01a	0.4±0.02ab	0.35±0.05b
Ser	sweet	0.69±0.06a	0.64±0.06a	0.62±0.02ab	0.53±0.01b
Asn	fresh	1.68±0.25a	1.38±0.02b	1.29±0.04b	1±0.02c
Glu	fresh	1.75±0.01a	1.78±0.01a	1.69±0.04b	1.59±0.03c
Gln	fresh	0.83±0.03c	0.91±0.01b	0.94±0.03ab	0.97±0.04a
L-Theanine	sweet, fresh	13.93±0.04d	14.34±0.04c	14.61±0.07b	14.89±0.05a
Gly	sweet	0.07±0b	0.07±0ab	0.08±0.01a	0.08±0a
Ala	sweet	0.22±0.01d	0.25±0.01c	0.3±0.01b	0.34±0.01a
Val	bitter	0.48±0.03a	0.44±0.05a	0.43±0.01a	0.36±0.01b
Gys	sweet	0.59±0.02a	0.56±0.01ab	0.52±0.03bc	0.5±0.01c
Met	sweet	0.19±0.05a	0.08±0.02b	0.06±0.01b	0.02±0.03b
Ile	bitter	0.36±0a	0.31±0b	0.31±0.01b	0.26±0c
Leu	bitter	0.45±0.01a	0.37±0.03b	0.33±0.01c	0.3±0.01c
Val	bitter	0.79±0.05a	0.72±0.01b	0.69±0bc	0.66±0.01c
Phe	bitter	0.78±0a	0.77±0.01ab	0.76±0b	0.73±0.02c
GABA	sharp, soft and astringent	0.06±0d	0.09±0c	0.11±0.01b	0.2±0.01a
Lys	bitter	0.46±0.02a	0.44±0.02a	0.42±0.02a	0.41±0.05a
His	bitter	0.18±0.07a	0.14±0.01a	0.14±0.02a	0.13±0.02a
Arg	bitter	0.91±0.02a	0.89±0.04a	0.89±0.02a	0.88±0.05a
Pro	sweet	0.24±0.03a	0.24±0.02a	0.23±0.01a	0.24±0a
Total amino acids		27.43±0.15a	26.95±0.03b	26.75±0.1c	26.31±0.03d
Percentage of sweet amino acids		0.5753	0.5955	0.609	0.6249
Percentage of fresh amino acids		0.7508	0.7646	0.77	0.7803
Percentage of bitter amino acids		0.182	0.1721	0.1673	0.1605
L-Theanine percentage		0.508	0.5322	0.5463	0.5657
Percentage of GABA		0.0023	0.0033	0.0042	0.0074

## Sheet: Table S8
Table S8. Volatile compound composition of summer tea processed with different techniques
	Volatile Compounds	CAS	Content（ug/g）
			CK	YB	YRB	YLRB
Alcohol
1	3-Methyl-1-butanol	123-51-3	0.1±0.02b	0.14±0.02b	0.1±0.02b	0.32±0.11a
2	2-Methyl-1-butanol	137-32-6	0.25±0.05bc	0.3±0.04ab	0.14±0.02c	0.4±0.13a
3	1-Pentanol	71-41-0	0.12±0.08c	0.16±0.03bc	0.28±0.01b	0.45±0.12a
4	3-Methyl-2-buten-1-ol	556-82-1	0.02±0.01b	0.08±0.02b	0.19±0.15b	0.59±0.16a
5	Leaf alcohol	928-96-1	0.59±0.14b	0.89±0.11b	6.5±0.66a	6.67±1.81a
6	1-Hexanol	111-27-3	0.3±0.07c	0.62±0.04c	1.94±0.25b	3.23±0.99a
7	Phenethyl alcohol	1960-12-08	1.21±0.49b	5.24±0.27a	6.22±0.58a	5.72±0.97a
Aldehyde
1	Propionaldehyde	123-38-6	0.27±0.01c	0.58±0.08ab	0.35±0.04bc	0.69±0.23a
2	Isobutyraldehyde	78-84-2	0.56±0.14b	0.9±0.12b	0.84±0.07b	2.35±0.64a
3	Isovaleraldehyde	590-86-3	0.28±0.06c	0.72±0.05b	0.61±0.03bc	1.74±0.41a
4	2-Methylbutyraldehyde	96-17-3	1.16±0.25b	2.45±0.22b	2.44±0.31b	5.34±1.63a
5	Hexanal	66-25-1	0.53±0.09b	0.94±0.04a	0.5±0.03b	1.19±0.31a
6	Trans-2-hexenal	6728-26-3	0.24±0.05d	1.04±0.04b	0.6±0.06c	1.37±0.31a
7	Benzaldehyde	100-52-7	0.25±0.06bc	0.31±0.06ab	0.19±0.02c	0.41±0.06a
8	Trans,trans-2,4-nonadienal	5910-87-2	0.13±0.04a	0.2±0.05a	0.17±0.03a	0.26±0.12a
9	Octanal	124-13-0	0.01±0b	0.02±0a	0±0c	0.01±0b
10	1-Nonanal	124-19-6	0.04±0.02c	0.05±0.01bc	0.08±0a	0.08±0.02ab
Terpene
1	1-Methyl-1-cyclohexene	591-49-1	0.31±0.06b	0.6±0.07b	0.78±0.07b	1.51±0.48a
2	Cis-alpha,alpha,5-trimethyl-5-vinyltetrahydrofuran-2-methanol	5989-33-3	0.12±0.03bc	0.09±0.03c	0.22±0.02ab	0.3±0.09a
3	Cis-verbenol	473-67-6	0.11±0.02b	0.12±0.01b	0.31±0.02a	0.39±0.13a
4	Terpinolene	586-62-9	1.12±0.29b	0.7±0.03b	1.8±0.19a	2.13±0.54a
5	Myrcene	123-35-3	0.11±0.05a	ND	ND	0.13±0.05a
6	(+)-Dipentene	5989-27-5	0.01±0.01a	ND	ND	0.02±0.01a
7	Linalool	78-70-6	1.04±0.47b	1.2±0.02b	2.75±0.08a	1.67±0.46b
8	Beta-cyclocitral	432-25-7	0.04±0.02b	0.08±0.01a	0.09±0.01a	0.04±0.01b
9	Alpha-Ionone	127-41-3	0.02±0.01b	0.04±0a	0.02±0b	0.01±0b
10	Geraniol	106-24-1	ND	0.11±0.01b	0.13±0.01a	ND
Salze
1	Prenyl acetate	1191-16-8	0.1±0.02b	0.25±0.03b	0.2±0.06b	0.57±0.18a
2	N-pentyl propionate	624-54-4	0.18±0.03b	0.24±0.03b	0.16±0.01b	0.36±0.09a
3	Phenethyl formate	104-62-1	0.17±0.1c	0.4±0.02bc	0.76±0.05b	2.01±0.55a
4	Hexyl acetate	142-92-7	0.01±0c	0.02±0bc	0.03±0b	0.08±0.02a
5	Methyl salicylate	119-36-8	0.05±0.02c	0.41±0.03b	1.48±0.13a	0.3±0.07b
Keton
1	2,2,6-Trimethylcyclohexanone	2408-37-9	0.07±0.02b	0.08±0.01b	0.16±0.02a	0.12±0.03ab
2	Isophorone	78-59-1	0.03±0.01c	0.05±0.02bc	0.07±0.01b	0.12±0.03a
Schwefelhaltige Verbindung
1	Dimethyl sulfide	75-18-3	1.34±0.5b	1.6±0.15b	1.52±0.18b	5.46±1.68a

## Sheet: Table S9
Table S9. The rOAV values, aroma characteristics, and thresholds of volatile compounds in summer tea produced by different processing techniques
No.	Compounds	Threshold（ug/g）	rOAV				Flavor
			CK	YB	YRB	YLRB
1	3-Methyl-1-butanol	0.0017	56.21	82.03	59.82	186.44	Apple and brandy aroma
2	2-Methyl-1-butanol	1	＜1	＜1	＜1	＜1	Fatty, cocoa or peel aroma
3	1-Pentanol	0.1	1.22	1.61	2.8	4.46	Hetero-alcohol oil odor
4	3-Methyl-2-buten-1-ol	0.25	＜1	＜1	＜1	2.38	Strong ester flavor
5	Leaf alcohol	0.2	33.35	32.49	2.96	4.46	Green grass scent
6	1-Hexanol	0.006	539.1	323.22	49.43	102.89	Green grass scent
7	Phenethyl alcohol	0.045	26.82	116.47	138.26	127.18	Rose scent
8	Propionaldehyde	0.001	269.93	576.43	354.65	691.92	Stimulating
9	Isobutyraldehyde	0.001	558.12	897.94	843.32	2348.7	Stimulating
10	Isovaleraldehyde	0.005	56.13	143.54	122.47	347.21	Apple aroma, peach flavor
11	2-Methylbutyraldehyde	0.002	579	2669.99	2024.47	1220.99	Coffee, cocoa, sweet fruit
12	Hexanal	0.00028	1902.21	3348.09	1802.5	4244	Grassy and apple flavor
13	Trans-2-hexenal	0.11	12.45	9.47	5.42	2.14	Fruity and fresh
14	Benzaldehyde	0.3	＜1	1.05	＜1	1.36	Bitter almond odor
15	Trans,trans-2,4-nonadienal	0.0001	1252.35	2003.35	1675.46	2636.39	Floral, fruity and oily aromas
16	Octanal	0.75	＜1	＜1	＜1	＜1	Fruity
17	1-Nonanal	0.00034	108.82	149.63	236.09	226.64	Oily and sweet orange odor
18	1-Methyl-1-cyclohexene	NF	﹣	﹣	﹣	﹣	Citrus aroma
19	Cis-alpha,alpha,5-trimethyl- 5-vinyltetrahydrofuran-2-methanol	0.1	1.19	＜1	2.21	2.99	Woody, floral, camphoraceous
20	Cis-verbenol	NF	﹣	﹣	﹣	﹣	Pine aroma
21	Terpinolene	1	1.12	＜1	1.8	2.13	Pine aroma
22	Myrcene	0.042	2.57	﹣	﹣	3.07	Sweet orange and balsamic
23	(+)-Dipentene	0.7	＜1	﹣	﹣	＜1	Orange and lemon aroma
24	Linalool	0.0015	690.71	800.91	1111	1832.69	Floral, fruity
25	Beta-cyclocitral	0.003	14.5	26.71	29.33	13.52	Rose, herb
26	Alpha-Ionone	0.01	1.72	3.78	1.77	1.2	Woody, violet aroma
27	Geraniol	0.0066	﹣	16.88	20.07	﹣	Rose
28	Prenyl acetate	NF	﹣	﹣	﹣	﹣	Banana fruit flavor
29	N-pentyl propionate	0.085	2.13	2.82	1.85	4.23	Pineapple flavor
30	Phenethyl formate	0.14	1.25	2.83	5.43	14.37	Rose aroma
31	Hexyl acetate	0.0018	3.72	11.02	15.89	45.42	Pear and apple aroma
32	Methyl salicylate	0.04	1.17	10.22	7.45	36.96	Holly leaves aroma
33	2,2,6-Trimethylcyclohexanone	0.1	＜1	＜1	1.56	1.16	Resin, honey, rose aroma
34	Isophorone	11	＜1	＜1	＜1	＜1	Camphorated odor
35	Dimethyl sulfide	0.003	445.97	533.34	507.46	1819.82	Cooked corn-like aroma
